# Supplementary material for: Antimicrobial and Immunomodulating Activities of Two Endemic Nepeta Species and Their Major Iridoids Isolated from Natural Sources
Source: Pharmaceuticals (Basel). 2021 Apr 28;14(5):414. doi: 10.3390/ph14050414 (PMC8145025; doi:10.3390/ph14050414)
Supplement: Supplementary file 1 [file pharmaceuticals-14-00414-s001.zip]

Archive with 1 entries (1 files):
- pharmaceuticals-1186407-supplementary.pdf
